# Supplementary material for: Investigating the welfare and conservation implications of alligator wrestling for American Alligators (Alligator mississippiensis)
Source: PLoS One. 2020 Nov 13;15(11):e0242106. doi: 10.1371/journal.pone.0242106 (PMC7665580; doi:10.1371/journal.pone.0242106)
Supplement: S1 Dataset — (XLSX) [file pone.0242106.s001.xlsx]

## Sheet: Codes
Day	Month	Year	UpDate	UpMonth	UpYear	VidLink	VidLength	Views	ArenaSize	Water	ClearWater	SubmergeWater	Foliage	Isolated	NumGators	NumPeople	Tape	Flip	Restraint	NumRestrained	RestraintDuration	JawSlap	FlaSmile	FaceOff	Bulldog	PokeEyes	DragJaws	DragTail	DragNoose	HeadinMouth	HandinMouth	FullRestraintPeriod	Native	Location
3	6	2019	18	12	2012	https://youtu.be/tGbC4zLvCx4	524	86344	3	1	0	1	0	0	1	1	0	0	1	1	480	1	1	1	1	0	0	1	0	0	0	1	0	EHP
3	6	2019	17	1	2016	https://youtu.be/j5hJ7A1jBTQ	196	20508	3	1	1	0	0	0	2	1	0	0	1	1	60	1	1	1	1	0	0	1	0	0	1	0	-55	UFL
3	6	2019	30	11	2013	https://youtu.be/okHWE6nQEzg	630	15287	3	1	0	1	0	0	1	2	0	0	1	1	300	1	1	1	1	0	1	1	0	0	0	0	0	EHP
3	6	2019	23	9	2010	https://youtu.be/grA9VgYiFAs	256	21359	3	1	0	1	0	0	1	1	0	0	1	1	180	0	0	0	1	0	1	1	0	0	0	0	0	EHP
3	6	2019	28	8	2011	https://youtu.be/XJXqpCrVCE8	471	186594	3	1	1	1	0	0	1	3	0	0	1	1	30	0	0	0	0	1	0	1	0	0	0	0	0	GL
3	6	2019	28	8	2011	https://youtu.be/eFOXw6Gf75o	574	48945	3	1	1	0	0	1	1	2	0	0	1	1	570	-55	1	1	1	0	-55	-55	-55	0	-55	0	0	GL
3	6	2019	24	6	2012	https://youtu.be/uFg5Qkl1mKI	561	85188	2	1	0	1	0	0	1	1	0	0	1	1	30	1	1	0	0	1	0	0	1	0	0	0	-55	UFL
3	6	2019	12	4	2015	https://youtu.be/r9hPtST0aW4	527	3333	1	0	-55	-55	-55	1	1	2	0	0	1	1	360	1	1	1	1	0	0	1	0	0	1	1	1	BSS
3	6	2019	31	5	2011	https://youtu.be/fsdO6mIbNCM	460	979674	3	1	0	1	0	0	1	1	0	0	1	1	330	1	1	1	1	0	0	1	0	0	1	1	0	EHP
3	6	2019	31	10	2013	https://youtu.be/76wYA2BBFdA	188	881665	1	1	-40	-40	0	1	1	2	3	0	1	1	120	1	1	1	0	0	1	1	0	1	1	0	0	GBRS
3	6	2019	13	3	2016	https://youtu.be/ye9s1GrJJjQ	291	139965	3	1	1	1	1	0	1	3	1	0	1	1	60	0	0	0	0	0	0	1	1	0	0	0	0	GL
3	6	2019	19	3	2016	https://youtu.be/MgKjpt3CtJo	1224	65313	3	1	0	1	0	0	2	1	0	0	1	1	420	1	1	1	1	1	1	1	0	0	1	1	0	EHP
3	6	2019	2	1	2016	https://youtu.be/2VJFcx81UBs	539	721	2	1	1	1	0	0	2	1	0	0	1	1	300	1	0	1	1	0	0	1	0	0	1	1	1	Micc
3	6	2019	7	2	2019	https://youtu.be/8k-xybzjDEM	344	7922	3	1	0	1	0	0	1	1	0	0	1	1	300	0	1	0	1	0	0	0	0	1	0	1	0	EHP
3	6	2019	5	1	2011	https://youtu.be/ekCf3c89x4w	255	127301	3	1	0	1	0	0	1	1	0	0	1	1	240	-55	1	1	1	0	-55	-55	-55	0	-55	1	0	EHP
3	6	2019	14	6	2015	https://youtu.be/q8S7n8OuyCA	708	42460	3	1	0	1	0	0	1	1	0	0	1	1	540	0	1	1	1	0	0	1	0	0	0	1	0	EHP
3	6	2019	23	4	2015	https://youtu.be/Gv-ohFHEaxA	207	2476	1	1	-40	0	0	1	1	5	1	0	1	1	60	0	0	0	0	1	0	1	0	0	0	0	-55	UFL
3	6	2019	26	7	2017	https://youtu.be/_vGQYiv2mT0	1070	220678	2	1	1	1	0	0	-55	-55	3	0	1	-55	360	1	1	0	1	0	0	1	0	0	1	0	1	Micc
3	6	2019	15	5	2009	https://youtu.be/SCwMA9Mb68Q	301	4101	2	1	0	1	0	-55	-55	1	2	0	1	-55	90	1	1	1	0	0	0	1	0	0	1	0	-55	UFL
3	6	2019	29	4	2015	https://youtu.be/wJs449eCqqM	155	10502	3	1	1	1	1	0	1	2	0	0	1	1	75	0	0	0	0	0	0	1	0	0	0	1	-55	UFL
3	6	2019	24	10	2014	https://youtu.be/V1mLWEt-At4	54	593	3	1	0	1	0	0	1	1	0	0	1	1	15	-55	1	1	1	0	-55	-55	-55	0	1	0	0	EHP
3	6	2019	30	1	2015	https://youtu.be/vVWg_2_LHgk	222	2461406	1	1	0	1	0	-55	1	1	1	0	1	1	60	0	0	0	0	0	0	1	0	0	0	0	0	EAF
3	6	2019	24	3	2018	https://www.youtube.com/watch?v=DWas3xXc7Qc	626	165	3	1	0	1	0	0	1	1	0	0	1	1	270	0	1	1	1	1	0	1	0	0	0	1	0	EHP
3	6	2019	25	3	2010	https://youtu.be/GawvM8VCGts	615	25749	1	1	0	1	0	1	1	1	2	0	1	1	360	1	1	0	1	0	0	1	0	0	0	0	0	EAF
3	6	2019	1	1	2015	https://youtu.be/PbJea7FHZCM	649	4951	3	1	0	1	0	0	1	1	0	0	1	1	270	0	1	1	1	0	0	1	0	0	0	1	0	EHP
3	6	2019	16	2	2019	https://youtu.be/YcopuBNU9u0	184	16	1	1	-40	-40	0	-55	1	1	0	0	1	1	180	0	0	0	1	0	0	1	0	0	0	0	0	JQ
3	6	2019	24	2	2015	https://youtu.be/ZA-bbrKqEsk	275	12323	3	1	0	1	0	0	1	1	0	0	1	1	240	-55	1	1	0	0	-55	-55	-55	0	-55	0	0	EHP
3	6	2019	9	1	2016	https://youtu.be/tGoEYzD4UEI	394	2028	2	1	1	1	0	0	3	1	0	0	1	1	240	1	1	1	1	0	0	1	0	0	1	0	1	Micc
5	6	2019	5	3	2016	https://youtu.be/APliwYYy1MM	151	3254	3	1	0	1	0	-55	-55	-55	0	0	1	-55	15	1	1	1	1	0	-55	1	-55	1	1	0	0	EHP
5	6	2019	30	3	2014	https://youtu.be/EwcMxAH1_4Y	1205	23425	1	0	-55	-55	-55	1	1	2	1	0	1	1	240	1	1	1	1	0	0	1	0	0	1	0	0	GBRS
5	6	2019	1	5	2016	https://youtu.be/B-nu4pOuYAA	202	271	1	0	-55	-55	-55	1	1	1	0	0	1	1	90	1	1	0	0	0	0	0	0	0	0	0	0	GBRS
5	6	2019	14	3	2010	https://www.youtube.com/watch?v=WjlWUdHmu-k	88	397	3	1	0	1	0	0	1	1	0	0	1	1	90	-55	1	1	0	0	-55	-55	-55	0	-55	0	0	EHP
5	6	2019	28	10	2012	https://www.youtube.com/watch?v=rdvBvOuPfn0	415	368	3	1	0	1	0	0	1	1	0	0	1	1	390	-55	1	1	1	0	-55	-55	-55	0	-55	1	0	EHP
5	6	2019	8	3	2012	https://www.youtube.com/watch?v=43p68RFtEmw&t=3s	292	7024	3	1	0	1	0	0	1	1	0	0	1	1	255	0	1	1	1	0	0	1	0	0	0	1	0	EHP
5	6	2019	25	11	2010	https://www.youtube.com/watch?v=ZoMncYEwPkc	82	2892	2	1	1	-40	0	-55	1	1	0	0	1	1	75	-55	1	0	0	0	-55	-55	-55	0	-55	0	0	JQ
5	6	2019	1	9	2014	https://www.youtube.com/watch?v=UQCHsKBVCtQ	697	143	2	1	1	1	0	0	1	1	0	0	1	1	300	1	1	0	1	1	0	1	0	0	0	1	1	NV
5	6	2019	8	9	2012	https://www.youtube.com/watch?v=G4Lfx5S8wdY	549	68	3	1	1	1	0	0	1	1	0	0	1	1	540	0	1	0	1	0	0	1	0	0	0	0	0	GL
5	6	2019	19	2	2011	https://www.youtube.com/watch?v=vbzgfGhuCt0	230	1347	3	1	1	1	0	0	1	4	1	1	1	1	60	0	0	0	0	0	0	1	0	0	0	0	0	GL
5	6	2019	26	2	2008	https://www.youtube.com/watch?v=NVrkVkpnt7U	31	3844	2	1	1	0	0	-55	1	1	0	0	0	0	0	1	0	0	0	0	0	0	0	0	1	-55	1	BSS
5	6	2019	19	3	2016	https://www.youtube.com/watch?v=6j9n1a1hCq4	402	296	2	1	1	-40	0	-55	1	1	0	0	1	1	15	-55	0	1	0	0	-55	-55	-55	0	-55	0	0	JQ
5	6	2019	20	5	2017	https://www.youtube.com/watch?v=ohc43WvnN1A	32	97	3	1	1	1	0	0	1	2	1	0	1	1	30	-55	0	0	0	0	-55	-55	-55	0	-55	0	0	GL
5	6	2019	24	12	2017	https://www.youtube.com/watch?v=7ds3NRbsTx4	622	29	3	1	1	1	0	0	1	1	0	0	1	1	75	-55	0	1	0	0	-55	-55	-55	0	-55	0	0	GL
5	6	2019	8	12	2009	https://www.youtube.com/watch?v=eq5qS5f9808	69	2011	2	1	1	1	0	-55	1	1	0	0	0	0	0	1	0	0	0	0	0	1	0	0	1	-55	1	Micc
5	6	2019	9	2	2013	https://www.youtube.com/watch?v=GyYyeTKZjF8	182	185	1	1	1	0	0	1	1	1	0	0	1	1	45	0	1	1	0	0	0	1	0	0	0	0	0	Kach
5	6	2019	9	3	2014	https://www.youtube.com/watch?v=igMldn631Fc	650	5865	3	1	0	1	0	0	1	2	0	0	1	1	270	0	1	1	1	0	1	1	0	0	0	1	0	EHP
5	6	2019	4	3	2008	https://www.youtube.com/watch?v=dsjiM3p4ZRU	150	456	1	0	-55	-55	-55	-55	1	1	0	0	1	1	20	1	0	0	0	0	0	1	0	0	1	0	0	MGP
5	6	2019	8	5	2012	https://www.youtube.com/watch?v=aArXA7G-7bA	286	370	2	1	-55	1	0	0	1	1	0	0	1	1	195	0	1	1	0	0	0	1	0	0	1	0	0	JQ
5	6	2019	20	1	2018	https://www.youtube.com/watch?v=_Dj2mP_3Zog	458	175	2	1	0	1	1	0	2	1	0	0	1	1	135	0	0	0	0	0	0	0	0	0	1	0	0	JQ
5	6	2019	7	3	2016	https://www.youtube.com/watch?v=4PjodIy2SDI	346	199	1	1	1	0	0	1	1	1	0	0	0	0	0	1	0	0	0	0	1	1	0	0	0	-55	1	NVRS
5	6	2019	13	4	2007	https://www.youtube.com/watch?v=5Sc4rv63R94	34	1638	1	0	-55	-55	-55	0	1	1	0	0	1	1	15	-55	0	0	0	0	-55	-55	-55	0	1	0	0	MGP
5	6	2019	18	9	2008	https://www.youtube.com/watch?v=GMBd9_evkEA	22	1901	3	1	0	1	0	0	1	1	0	0	1	1	20	-55	1	0	0	0	-55	-55	-55	1	-55	0	0	EHP
5	6	2019	6	9	2013	https://www.youtube.com/watch?v=UvCSlbY8TK4	599	25180	3	1	0	1	0	0	1	1	0	0	1	1	600	0	1	1	1	0	0	1	0	0	0	1	0	EHP
5	6	2019	26	9	2014	https://www.youtube.com/watch?v=Td9OSh0lBl0	341	12271	1	1	0	1	0	0	2	1	0	0	1	1	180	1	1	1	1	0	0	1	0	0	0	1	0	EAF
5	6	2019	31	10	2013	https://www.youtube.com/watch?v=3M3wdx3U64w	96	600	3	1	0	1	0	0	1	1	0	0	1	1	90	-55	1	1	0	0	-55	-55	-55	0	-55	0	0	EHP
5	6	2019	25	11	2013	https://www.youtube.com/watch?v=3LV8vQvIU9I	142	9577	2	1	0	1	0	0	-55	3	0	0	1	-55	60	1	1	1	0	0	1	1	0	0	0	0	1	NV
5	6	2019	15	1	2019	https://www.youtube.com/watch?v=cgDMzlMbXSQ	346	245	3	1	1	0	0	0	2	2	3	0	1	2	60	0	1	0	0	0	-55	-55	-55	0	-55	0	0	GL
5	6	2019	26	11	2013	https://www.youtube.com/watch?v=l3d66TOzx0s	200	1714	2	1	0	1	0	0	1	2	0	0	1	1	120	0	1	1	1	1	0	1	0	0	1	0	1	NV
5	6	2019	11	2	2013	https://www.youtube.com/watch?v=vse48Y04NDI	739	352	3	1	1	1	0	0	1	1	0	1	1	1	540	0	1	1	1	0	0	1	0	0	0	0	0	GL
5	6	2019	14	3	2012	https://www.youtube.com/watch?v=aDm-zUAj7lo	552	725	2	1	1	1	0	0	1	1	0	0	1	1	90	1	0	1	1	0	0	1	0	0	1	1	1	Micc
5	6	2019	15	2	2014	https://www.youtube.com/watch?v=a4Ctv-oNv_w	167	1102	3	0	-55	-55	-55	0	2	1	0	0	1	1	60	1	1	0	1	0	0	0	0	0	1	0	-55	UFL
5	6	2019	15	7	2016	https://www.youtube.com/watch?v=NcwIcFwGrgQ	339	1554	3	1	1	1	0	0	-55	3	1	1	1	-55	20	0	0	0	1	0	0	1	0	0	0	0	0	GL
5	6	2019	9	3	2012	https://www.youtube.com/watch?v=VYS81cLpCuQ	281	5575	2	0	-55	-55	-55	-55	1	1	0	0	1	1	60	1	0	0	1	0	0	0	0	0	1	0	0	MGP
5	6	2019	27	1	2012	https://www.youtube.com/watch?v=-Q-7OFiOgyc	54	83706	3	1	0	1	0	0	1	2	0	0	1	1	30	-55	1	0	0	0	-55	-55	-55	0	-55	0	0	EHP
5	6	2019	9	8	2017	https://www.youtube.com/watch?v=2xMEi6R4R70	127	725	3	1	0	1	0	0	1	1	0	0	1	1	75	0	1	1	1	0	0	1	0	0	0	0	0	EHP
5	6	2019	4	1	2012	https://www.youtube.com/watch?v=vYmSr2OrFsE	192	5597	3	1	1	1	0	0	1	2	1	0	1	1	135	0	0	0	0	0	0	1	0	0	0	1	0	GL
5	6	2019	8	12	2018	https://www.youtube.com/watch?v=dVVE2YIe5vc	775	526	3	1	1	1	0	0	-55	2	1	0	1	-55	30	0	1	1	0	0	0	1	0	0	0	0	0	GL
5	6	2019	16	11	2018	https://www.youtube.com/watch?v=xzUMZEG_p0Q	388	17	3	1	1	1	0	0	1	1	0	0	1	1	150	-55	1	0	1	0	-55	-55	-55	0	-55	0	0	GL
5	6	2019	10	7	2012	https://www.youtube.com/watch?v=LfhZ9faNG2w	225	87589	3	1	0	1	0	0	2	4	1	0	1	1	140	0	0	0	0	0	0	0	0	0	0	0	0	EHP
5	6	2019	12	2	2014	https://www.youtube.com/watch?v=PGiy8uev_Q8	207	159929	2	1	-40	-40	0	-55	1	2	3	0	1	1	6	0	0	0	0	0	0	1	0	0	0	0	0	GBRS
5	6	2019	15	2	2019	https://www.youtube.com/watch?v=MiVfGLclHDg	1019	82	3	1	1	1	0	0	1	1	1	1	1	1	570	0	1	1	1	0	0	1	0	0	0	1	0	GL
5	6	2019	28	11	2009	https://www.youtube.com/watch?v=5hf1g0m_uEw	125	1136	2	1	1	1	0	0	1	1	0	0	1	1	30	1	0	0	0	0	1	0	0	0	1	0	1	Micc
5	6	2019	26	2	2013	https://www.youtube.com/watch?v=K9hhGaZ4oE8	26	226	3	1	0	1	0	0	1	1	0	0	1	1	20	-55	0	1	0	0	-55	-55	-55	0	-55	0	0	EHP
5	6	2019	5	11	2013	https://www.youtube.com/watch?v=XsC0El9HI6c	98	9346	2	1	0	1	0	0	-55	2	1	0	1	-55	30	1	1	1	0	0	0	0	0	0	0	0	1	NV
5	6	2019	3	2	2019	https://www.youtube.com/watch?v=fqesame9L30	4	11	3	1	1	1	0	0	1	1	1	0	1	1	40	-55	0	0	1	0	-55	-55	-55	0	-55	0	0	GL
5	6	2019	29	12	2018	https://www.youtube.com/watch?v=VEDtEdbW0a8	893	782	2	1	1	1	0	0	1	1	0	0	1	1	80	0	0	0	1	1	0	1	0	0	0	0	1	Micc
5	6	2019	3	3	2012	https://www.youtube.com/watch?v=K5kVYLVHEt4	1078	14038	3	1	1	1	0	0	1	1	2	1	1	1	900	0	1	1	1	1	0	1	0	0	0	1	0	GL
5	6	2019	5	7	2014	https://www.youtube.com/watch?v=Xl_ZOuGkzdU	371	53350	3	1	1	1	0	0	1	2	0	1	1	1	330	0	0	0	0	0	0	0	0	0	0	1	0	GL
5	6	2019	26	9	2017	https://www.youtube.com/watch?v=6J1AFgQrxqo	766	961	1	0	-55	-55	-55	1	1	1	1	1	1	1	210	1	1	0	1	0	0	0	0	0	0	1	1	BSS
19	8	2019	28	4	2016	https://www.youtube.com/watch?v=YjuUhnT146o	1064	18243	3	1	1	1	0	0	1	5	1	1	1	1	120	1	0	1	0	0	0	1	0	0	1	0	0	GL
19	8	2019	28	3	2019	https://www.youtube.com/watch?v=iyJ-rBxQZXw	588	12546	2	1	1	0	0	1	1	1	0	0	1	1	270	1	1	1	0	0	1	0	0	0	1	0	0	GBRS
19	8	2019	28	11	2018	https://www.youtube.com/watch?v=zm5d1I2XMWw	399	90	3	1	1	1	0	0	2	1	0	1	1	1	240	0	1	0	1	0	0	1	0	0	0	0	0	GL
31	12	2019	23	8	2017	https://www.youtube.com/watch?v=OxU4o0ID_Mg	319	62	1	0	-55	-55	-55	-55	1	1	0	0	0	0	0	1	0	0	0	0	0	1	0	0	1	-55	-55	UFL
31	12	2019	26	9	2016	https://www.youtube.com/watch?v=tvlwLxrfw3s	160	302	2	1	1	0	0	1	1	1	0	0	1	1	40	1	0	0	0	0	0	1	0	0	0	0	0	Kach
31	12	2019	10	2	2008	https://www.youtube.com/watch?v=1UmXlIKvio0	632	8161	2	1	1	0	0	1	1	3	2	0	1	1	480	-55	0	0	0	1	-55	-55	-55	0	-55	0	0	Kach
31	12	2019	10	5	2017	https://www.youtube.com/watch?v=N9GH_HNu2xw	1151	59	3	1	1	1	0	0	1	1	0	1	1	1	851	0	1	1	1	0	0	1	0	0	0	1	0	GL
31	12	2019	24	10	2015	https://www.youtube.com/watch?v=224JQb3uImE	145	183	-55	1	-40	-40	0	-55	-55	-55	0	0	1	-55	78	0	1	1	0	0	0	0	0	1	1	0	0	GAP
31	12	2019	10	10	2009	https://www.youtube.com/watch?v=FLM9hj4HzTg	68	553	3	1	1	1	0	-55	-55	-55	0	0	1	-55	15	1	0	0	0	0	0	1	0	0	0	0	0	GAP
31	12	2019	1	10	2018	https://www.youtube.com/watch?v=4SnpL65mD1Q	371	69	3	1	0	1	0	-55	1	1	0	0	1	1	40	1	0	1	0	0	0	1	0	0	0	0	0	GG
31	12	2019	1	6	2013	https://www.youtube.com/watch?v=2mMWE3mIOCA	188	710	1	0	-55	-55	-55	1	1	1	0	0	1	1	120	1	1	1	1	0	-55	-55	-55	0	1	0	0	Croc
31	12	2019	9	11	2016	https://www.youtube.com/watch?v=AQhScuUJ8A0	74	9054	1	1	1	0	0	1	-55	2	2	0	1	-55	8	0	1	1	0	0	0	0	0	0	0	0	0	Capt
31	12	2019	26	2	2017	https://www.youtube.com/watch?v=48A0eXk4_GQ	96	12	1	1	1	0	0	1	1	1	0	0	1	1	65	0	0	0	1	1	0	0	0	0	0	0	0	Capt
31	12	2019	23	3	2019	https://www.youtube.com/watch?v=PrGCNtdQRio	243	7	3	1	1	1	0	0	1	1	0	0	1	1	187	0	0	0	0	0	0	1	0	0	0	0	0	GL
31	12	2019	17	7	2019	https://www.youtube.com/watch?v=QxHjxV_02eQ	169	5	3	1	0	1	0	0	1	1	2	0	1	1	88	-55	1	1	0	0	-55	-55	-55	0	-55	0	0	EHP
31	12	2019	12	1	2013	https://www.youtube.com/watch?v=H4UoNxGZ1TE	920	2971	3	1	1	1	0	0	1	1	0	1	1	1	480	0	1	1	1		0	1	0	0	0	1	0	GL

## Sheet: Code Definitions
Code	Definition	Data
Day	Day of the month that video was sourced	1=Day 1 of month 2=Day 2 of month … 31=Day 31 of month
Month	Month that video was sourced	1=January 2=February … 12=December
Year	Year that video was sourced	[Year in numbers]
UpDate	Day of month that video was uploaded	1=Day 1 of month 2=Day 2 of month … 31=Day 31 of month
UpMonth	Month that video was uploaded	1=January 2=February … 12=December
UpYear	Year that video was uploaded	[Year in numbers]
VidLink	URL of YouTube Video	[URLs]
VidLength	Length of YouTube video in seconds	[Numbers]
Views	Total YouTube video views as of January 3, 2020	[Numbers]
ArenaSize	Size of wrestling arena	3=Large (at least 5 yards of space to move in all directions) 2=Medium (restricted space of 2-5 yards to move) 1=Small (less than 2 yards to move)
Water	Is a water feature visible in the arena?	1=yes 2=no
ClearWater	Is the water in the feature clear?	1=yes 2=no -40=can't tell -55=N/A (no water feature in arena)
SubmergeWater	Is the water in the feature deep enough for the gator to fully submerge?	1=yes 2=no -40=can't tell -55=N/A (no water feature in arena)
Foliage	Is there waterside foliage in the arena?	1=yes 2=no -55=N/A (no water feature in arena)
Isolated	Is the wrestled gator isolated in the arena?	1=yes 0=no -55=unclear
NumGators	How many gators are wrestled? (Defined by the number of gators who are physically slapped/prodded, dragged, or manually restrained by people in the wrestling arena)	[Numbers] -55=unclear
NumPeople	How many people are wrestling? (Defined by the number of people who physically slap/prod, drag, or manually restrain gators in the wrestling arena)	[Numbers] -55=unclear
Tape	Are any of the gators' jaws taped or tied in the videos?	1=yes: wrestled gators only 2=yes: non-wrestled gators only 3=yes: both wrestled and non-wrestled gators 0=no
Flip	Are wrestled gators flipped onto their backs?	1=yes 0=no
Restraint	Are wrestled gators manually restrained by wrestlers?	1=yes 0=no
NumRestrained	How many gators are restrained?	[Numbers] -55=unclear
RestraintDuration	How long are gators restrained in seconds?	[Numbers]
JawSlap	Did wrestler slap, tap, or prod gators in the jaw before restraining them?	1=yes 0=no -55=unclear (because video started after gator was already restrained)
FlaSmile	Did wrestler perform the Florida Smile stunt?	1=yes 0=no
FaceOff	Did wrestler perform the Face Off stunt?	1=yes 0=no
Bulldog	Did wrestler perform the Bulldog stunt?	1=yes 0=no
PokeEyes	Did wrestler poke gators in the eye?	1=yes 0=no
DragJaws	Did wrestler drag gators by the jaws before restraining them?	1=yes 0=no -55=unclear (because video started after gator was already restrained)
DragTail	Did wrestler drag gators by the tail before restraining them?	1=yes 0=no -55=unclear (because video started after gator was already restrained)
DragNoose	Did wrestler drag gators with a noose before restraining them?	1=yes 0=no -55=unclear (because video started after gator was already restrained)
HeadinMouth	Did wrestler stick their head into a gator's open mouth?	1=yes 0=no
HandinMouth	Did wrestler stick their hand into gator's mouth before restraining them?	1=yes 0=no -55=unclear (because video started after gator was already restrained)
FullRestraint	Did video show full restraint period?	1=yes 0=no -55=N/A (wrestler did not manually restrain gators)
Native	Is venue a native-owned or native-run facility?	1=yes 0=no -55=unclear
Location	Facility where show takes place	[Name of facilities - refer to 'Location Key' for a list of locations]

## Sheet: Location Key
Abbreviation	Name
BSS	Billie Swamp Safari
Capt	Captain Jack's Airboat Tours
Croc	Croc Encounters
EAF	Everglades Alligator Farm
EHP	Everglades Holiday Park
GAP	Gator Adventure Productions
GBRS	Gator Boys Roadshow
GG	Gator Golf
GL	Gatorland
JQ	Jungle Queen
Kach	Kachunga's Alligator Show
MGP	Miami Gator Park
Micc	Miccosukee Indian Village
NV	Native Village
NVRS	Native Village Roadshow
UFL	Unnamed Florida Location

## Sheet: Content Analysis (CA) Coding
Video No.	VidLink	ENVIRONMENT	HumanAlligator	Protection	EDUCATION	Anatomy	History	ENTERTAINMENT	AlligatorJokes	OtherJokes	WrestlingInstruc
1	https://youtu.be/tGbC4zLvCx4	0	0	0	1	1	1	1	0	1	1
2	https://youtu.be/j5hJ7A1jBTQ	1	0	1	1	1	0	1	0	1	1
3	https://youtu.be/okHWE6nQEzg	1	1	0	1	1	1	1	0	1	1
4	https://youtu.be/grA9VgYiFAs	0	0	0	1	1	1	1	1	1	1
5	https://youtu.be/XJXqpCrVCE8	0	0	0	1	1	0	1	0	1	0
6	https://youtu.be/eFOXw6Gf75o	1	1	0	1	1	0	1	1	1	0
9	https://youtu.be/fsdO6mIbNCM	1	0	1	1	1	1	1	1	1	1
10	https://youtu.be/76wYA2BBFdA	0	0	0	0	0	0	1	0	1	1
12	https://youtu.be/MgKjpt3CtJo	1	1	1	1	1	1	1	1	1	1
14	https://youtu.be/8k-xybzjDEM	1	1	0	1	1	1	1	1	1	1
15	https://youtu.be/ekCf3c89x4w	1	0	1	1	1	1	1	1	1	1
16	https://youtu.be/q8S7n8OuyCA	1	1	1	1	1	1	1	0	1	1
23	https://www.youtube.com/watch?v=DWas3xXc7Qc	1	1	1	1	1	1	1	1	1	1
24	https://youtu.be/GawvM8VCGts	1	1	0	1	1	1	1	0	1	1
25	https://youtu.be/PbJea7FHZCM	1	1	1	1	1	1	1	1	1	1
26	https://youtu.be/YcopuBNU9u0	0	0	0	1	1	1	1	0	0	1
27	https://youtu.be/ZA-bbrKqEsk	1	0	1	1	1	0	1	0	1	1
29	https://youtu.be/APliwYYy1MM	1	1	1	0	0	0	0	0	0	0
30	https://youtu.be/EwcMxAH1_4Y	1	1	1	1	1	1	0	0	1	1
31	https://youtu.be/B-nu4pOuYAA	0	0	0	1	1	0	1	0	0	1
32	https://www.youtube.com/watch?v=WjlWUdHmu-k	0	0	0	1	1	0	1	1	1	0
33	https://www.youtube.com/watch?v=rdvBvOuPfn0	1	1	1	1	1	1	1	1	1	1
34	https://www.youtube.com/watch?v=43p68RFtEmw&t=3s	0	0	0	1	1	0	1	1	1	1
35	https://www.youtube.com/watch?v=ZoMncYEwPkc	0	0	0	1	1	0	1	0	1	0
37	https://www.youtube.com/watch?v=G4Lfx5S8wdY	1	1	0	1	1	0	1	1	1	1
42	https://www.youtube.com/watch?v=7ds3NRbsTx4	0	0	0	0	0	0	1	0	1	0
45	https://www.youtube.com/watch?v=igMldn631Fc	1	1	1	1	1	1	1	0	1	1
46	https://www.youtube.com/watch?v=dsjiM3p4ZRU	0	0	0	1	1	0	1	0	0	1
47	https://www.youtube.com/watch?v=aArXA7G-7bA	1	1	0	1	1	1	1	0	1	1
48	https://www.youtube.com/watch?v=_Dj2mP_3Zog	1	1	1	1	1	1	1	1	1	1
52	https://www.youtube.com/watch?v=UvCSlbY8TK4	1	1	1	1	1	1	1	1	1	1
53	https://www.youtube.com/watch?v=Td9OSh0lBl0	0	0	0	1	1	0	1	0	0	1
54	https://www.youtube.com/watch?v=3M3wdx3U64w	1	0	1	1	1	0	1	1	1	0
58	https://www.youtube.com/watch?v=vse48Y04NDI	1	1	0	1	1	0	1	1	1	0
62	https://www.youtube.com/watch?v=VYS81cLpCuQ	0	0	0	1	1	0	1	0	0	1
64	https://www.youtube.com/watch?v=2xMEi6R4R70	0	0	0	1	1	1	1	1	0	1
65	https://www.youtube.com/watch?v=vYmSr2OrFsE	0	0	0	1	1	0	1	0	0	1
66	https://www.youtube.com/watch?v=dVVE2YIe5vc	0	0	0	1	1	0	0	0	0	0
67	https://www.youtube.com/watch?v=xzUMZEG_p0Q	0	0	0	1	1	0	1	0	1	1
70	https://www.youtube.com/watch?v=MiVfGLclHDg	1	1	0	1	1	0	1	1	1	1
76	https://www.youtube.com/watch?v=K5kVYLVHEt4	0	0	0	1	1	0	1	1	1	1
77	https://www.youtube.com/watch?v=Xl_ZOuGkzdU	0	0	0	1	1	0	1	1	0	1
80	https://www.youtube.com/watch?v=iyJ-rBxQZXw	0	0	0	1	1	0	1	1	1	1
81	https://www.youtube.com/watch?v=zm5d1I2XMWw	0	0	0	1	1	0	1	1	1	1
83	https://www.youtube.com/watch?v=tvlwLxrfw3s	1	1	0	1	1	1	1	1	1	1
84	https://www.youtube.com/watch?v=1UmXlIKvio0	0	0	0	1	1	0	1	1	1	0
85	https://www.youtube.com/watch?v=N9GH_HNu2xw	1	1	0	1	1	0	1	1	1	0
91	https://www.youtube.com/watch?v=48A0eXk4_GQ	0	0	0	1	1	1	1	0	1	1
92	https://www.youtube.com/watch?v=PrGCNtdQRio	0	0	0	1	1	0	1	1	1	1
93	https://www.youtube.com/watch?v=QxHjxV_02eQ	0	0	0	1	1	0	1	1	0	1
94	https://www.youtube.com/watch?v=H4UoNxGZ1TE	0	0	0	1	1	0	1	1	1	1

## Sheet: CA Code Definitions
Code	Definition	Data
CA Video No.	Number of video (taken from original dataset)	[Numbers]
VidLink	URL of YouTube Video	[URLs]
ENVIRONMENT	Theme 1, Environmental Awareness: Wrestler attempts to educate tourists about something other than environmental conservation/protection	1=yes 0=no
HumanAlligator	Sub-theme 1.1, Wildlife Cohabitation: Wrestler comments on living and interacting with wild alligators	1=yes 0=no
Protection	Sub-theme 1.2, Alligator Protection: Wrestler comments that their venue supports alligator rescue and rehabilitation	1=yes 0=no
EDUCATION	Theme 2, Education: Wrestler attempts to educate tourists about something other than environmental conservation/protection	1=yes 0=no
Anatomy	Sub-theme 2.1, Alligator Anatomy: Wrestler discusses aspects of an alligator’s physical anatomy	1=yes 0=no
History	Sub-theme 2.2, Culture/History: Wrestler addresses the Seminole origins of alligator wrestling	1=yes 0=no
ENTERTAINMENT	Theme 3, Entertainment: Wrestler makes comments purely for entertainment with no educational benefits	1=yes 0=no
AlligatorJokes	Sub-theme 3.1, Alligator Jokes: Wrestler makes a joke about alligators	1=yes 0=no
OtherJokes	Sub-theme 3.2, Other Jokes: Wrestler makes a joke about something other than alligators	1=yes 0=no
WrestlingInstruc	Sub-theme 3.3, Wrestling Instructions: Wrestler explains how to wrestle alligator	1=yes 0=no

## Sheet: Extended CA Examples
Theme	Examples
Theme 1: Environmental Awareness
Sub-theme 1.1: Wildlife Cohabitation	“Yeah, you run straight, and you run fast, [but] don’t run zig-zag. It’s a myth, it’s a total lie. [Alligators] only run like seven miles an hour. If you can’t outrun that, trip your friend and walk. That’ll work too” (#70)
	“Don’t be a nuisance person. Don’t feed [an alligator in the wild]. Once you do, he’ll learn to associate people with food and then if you come back without the food, you guys might become the food, which is what we want to avoid” (#33)
	"When you see a big [illegible] coming at you, do not defend yourself. If Trey had simply stood there that gator would have walked away back into the water" (#4)
	"It’s their blinding speed they’re famous for. That’s why you have to run zig zag, otherwise they’d never catch you" (#13)
	"So approaching an alligator from the front, very foolish, you should never do that. How should you approach an alligator? [Audience shouts: from the back] ...You should never approach an alligator, ma’am" (#48)
	"By the way the hardest part of that whole scenario is getting the gator to chase you so you can run. Doesn’t really happen. They tend to run away from you not at you" (#24)
	"As soon as you give a piece of food, a scrap or anything to an alligator and he eats that food...you’ve pretty much just signed that alligator’s death warrant" (#31)
	"So if these alligators make you nervous, that’s okay just remember you’re leaving here knowing a little bit more about them. If you keep your distance and you don’t offer them any food, this is the most likely behavior you’re gonna see out of alligators, they are very lazy. So don’t be afraid, just keep your distance" (#17)
	"Now we have all these alligators in here as nuisance animals. These are the ones that show up at the backyard swimming pool, maybe this one ate Fluffy or something along those lines. Hey it happens, they do eat people’s dogs. Now once that happens they call a trapper to capture and kill him...they do kill several thousand nuisance gators a year which is very sad it’s not their fault, it’s usuall…
Sub-theme 1.2: Alligator Protection	"[To the alligator] You know if it wasn't for me, you'd be a suitcase right now?" (#46)
	"Now before we get started, all of the alligators that you see inside this pit are rescued alligators. That means at one point or another, these guys were supposed to be captured and killed on site. 9 times out of 10 that is because somebody is feeding them in the wild. Now places like this and people like myself, we will actually go out and capture these alligators and bring them back. To a plac…
	"That’s what our tip jars around the enclosure are for, and we use a portion of that money to buy him [the alligator] off the trapper, it saves his life. [To alligator] Which you appreciate right big guy?" (#34)
	"Now last year alone we saved about 4 to 500 alligators. That sounds pretty good until you hear that last year in the state of Florida alone there was about 10K alligators killed for being a nuisance alligator" (#31)
	The only money we bring in comes from the tip baskets you see along the fenceline. Half of that money is supposed to goes to the wrestler, half goes to the rescue. I say supposed to, because it takes some math skills. But either way I am very grateful for those guys. Without those volunteers coming here doing these shows and raising money, we can’t do what we do. And without folks like you coming…
	"Those baskets located along the pit do go towards myself and the alligators. Thank you everyone and god bless" (#3)
Theme 2: Education
Sub-theme 2.1: Alligator Anatomy	“The alligator has about 80 teeth, 40 on top, 40 on the bottom…Their teeth are like a shark’s, they’re always growing, so what you see there is a cap. If they break a teeth off [sic], they’ll grow one right back there in its place” (#31)
	"Every time you see these alligators make one of those explosive moves it’s exhausting to the alligator. He’s only got a handful of those moves before his body is just brittle with lactic acid he can barely move. There’s one thing they’re good at, [illegible], that is conserving energy...[they] can easily go a year with no food because that’s what he does for a living and he’s really good at it" …
	"Now male gators they can grow to 18 feet. Six meters. Now an alligator, like a horse, they can only see to their sides. This gator cannot see in front of him. He can’t see behind him. It’s what gives me the advantage to jump on its back. Now their jaws are designed like a mousetrap. Now once you set a mousetrap, you don’t touch, won’t snap. As long as his mouth is open, don’t touch the mouth he …
	"Alright look guys, if the alligator’s down, he can stay like this for a long time, or he can flip over right now on his own. Alright? And it doesn’t hurt him. The only thing that’s gonna hurt him is if like another gator thought he was food and took a big bite outta him and we don’t wanna see that happen so I’ll show you what the nicest way is to wake one up in case you ever come across one" (#5…
	"Now these do bite down really hard. They bite down with about 2K pounds of pressure per square inch inside of their mouth. But something that a lot of people don’t know, you see how they can open that mouth really wide? They actually have a blind spot inside the alligator’s mouth right there they can’t see anything at all" (#81)
	"Logan could have picked anywhere from 1 to 12 different alligators we have in this enclosure all ranging from 150 to 180 pounds, now that might not sound like a lot to you folks back home with a bow flex but you gotta remember these alligators in this pit are like 90% muscle" (#86)
Sub-theme 2.2: Culture/History	"Guys the seminoles mastered this trick [bulldogging] in the early 1800s to make it more efficient for them to catch an alligator by themselves" (#92)
	"But he’ll catch [the alligator] now, using the techniques that we learned from the Seminole Indians out in the Everglades. They’d go out in the swamps and just hop on em right, you can hop on em from the back, the back is protected by a bony plate and [the hunter] knows it’s his vulnerable side as well" (#84)
	"Alright so now, I’m a lone Seminole warrior I got myself in this position. I want to tie the alligator’s mouth shut and bring him back alive. Alligator meat spoils very quickly in the hot Florida sun. so if you went out and killed an alligator put him in your boat paddled back to camp, so they wanted to find a way to catch these guys alive. The problem arose you couldn’t [muffled] tie his jaws s…
	"What this [wrestling] actually was, was an old hunting technique that was developed by and perfected by Seminole and Miccosukee people. This was the actual way that those guys were able to provide their families with fresh meat all year long without any issues" (#49)
	"So what gator wrestling is, it’s techniques used by seminole indians to capture an alligator. You jump on the back, tie a rope around the jaws and bring him back to the camp alive" (#34)
	"All alligator wrestling is, is the old Seminole alligator capturing techniques mimicked in a pit with a few stunts thrown in. Now I have to find one alligator, I think Leo’s up, okay here’s Leo, alright originally the Seminoles were not catching alligators to do a wrestling show. That didn’t start until the 1930s for the Seminoles. Originally they started catching alligators for a source of food…
Theme 3: Entertainment
Sub-theme 3.1: Alligator Jokes	“You can even play tic tac toe with him in the sand!” (#33)
	“He likes to make it look dangerous sometimes. It’s a bit of a show…follow the script!” (#23)
	“He just wanted to come up and say hi” (#52)
	"Hey, if you slap me in the butt with that tail again you better buy me dinner and tell me you love me first. Hey I’m not a prude but if you’re gonna spank me I expect a little romance first. Otherwise you just feel cheap" (#24)
	[Alligator shakes head back and forth] "Hey! You don’t have to make this look dangerous, son. This kind of stuff sells itself. Watch the elbow" (#16)
	"This is how you get a ride out of the pool" (#15)
	"Are you pregnant again? Who did it? You tell me who did it! He’s gonna help take care of those kiddies" (#10)
	"I’m gonna get off its back, but not before I do one more thing for you guys and that is to roll it over and give it a nap" (#7)
	"Now pretend for a minute that my two fingers are sticks. Watch what happens when they come along the eyes, the eyes go bloop! [pokes alligator in eyes] Down in, then when the danger is gone, they pop right back up. See that, they go bloop! [pokes] Down in, then they pop right back up. Check it out over there guys [pokes] bloop! Down in, and right back up. Bloop! [pokes] down in, bloop! [pokes] d…
Sub-theme 3.2: Other Jokes	"Anybody visiting from NY or NJ? [A few people say yes] Alright, we’ll count slow for you" (#6)
	"Now if you want to take a picture, wait til both my thumbs are out to the side, demonstrating [muffled] with both my chin and my chest. Or if you see a lot of blood, thick, oozing disgusting black blood just pouring down my throat, always makes for a good pictures, a contrast of the red blood against the yellow belly. It’s always funny until it happens" (#5)
	"Now the alligator’s jaws work kind of like a mouse trap. As long as nothing touches, that trap stays open. Once something touches [wrestler touches gator's bottom jaw, jaws slap shut] the trap slams shut. That’s also how I trim my fingernails in the everglades" (#3)
	"I can keep his mouth shut with one hand. I’m gonna show you that it takes less pressure than one hand to keep an alligator’s mouth shut. Check this out. Famous words of a redneck right there. 'Hey guys check this out!' 'Hold my beer!' Here we go watch how little pressure this should take" (#59)
	"Now in the water, they would clock over speeds of 25. That’s extremely fast, you cannot outswim them. The big mouth, the tail propels them through it. [Wrestler points to water feature] Now that’s not deep enough for them to catch that speed. Not here, that’s kinda shallow. We keep it shallow not because of that, but because my nephew can’t swim" (#84)
	"The alligator’s name? I don’t know, Marcus just keeps naming them after his ex girlfriends, so we’re not sure what this one’s name is" (#81)
Sub-theme 3.3: Wrestling Instructions	"Alright. Let’s uh, catch the end with the teeth and get rockin and rollin. Okay, be good. [Wrestler pulls jaws up with hands] Here we go, we got ourselves an alligator, alright!" (#38)
	"Now next step get off the alligator, which is the best part of the show...unwinds his legs there, get him into a good position, eyes closed first [wrestler jumps off], and that is the best part of the show for all of us in here" (#35)
	"Now the way you tie a rope alone is by holding the jaws shut between your chin and your chest, what we call bulldogging. You wanna hold him up like this [does bulldogging] no hands, there you go, take a rope, tie it up around the jaws, you have a caught and tied gator" (#34)
	"Now grabbing the alligator by the tail is the safest place to grab him. Just because if you look very closely you’ll notice there are no teeth on that end of the alligator" (#31)
	"All you wanna do is cover the eyes, and quickly step over onto the back" (#16)
